# Supplementary material for: Degradation of Toxins and Metabolites of Cyanobacteria and Micropollutants during Biological Sand Filtration
Source: Environ Sci Technol. 2026 Mar 16;60(12):9647–59. doi: 10.1021/acs.est.5c16532 (PMC13045012; doi:10.1021/acs.est.5c16532)
Supplement: Supplementary file 2 [file es5c16532_si_002.xlsx]

## Sheet: Information
	Supporting information 2: MS2 annotation of biotransformation products

## Sheet: List of bioTPs
Transformation product name	Possible precursor(s)	Retention time (min)	Sample used for annotation	Molecular formula	SMILES
Aerucyclamide D-sulfoxide	Aerucyclamide D	17.5	Sand filter column outlet	C26H30N6O5S3	CS(=O)CCC1NC(=O)c2csc(CNC(=O)C3N=C(OC3C)C(Cc3ccccc3)NC(=O)C3N=C1SC3)n2
Ana-TP636	Anabaenopeptin A, Anabaenopeptin B	14.5	Sand filter column outlet	C34H47N6O6	Oc1ccc(cc1)CCC1NC(=O)C(NC(=O)C(N)CCCCNC(=O)C(NC(=O)C(C)N(C)C1=O)Cc1ccccc1)C(C)C
Ana-TP679	Anabaenopeptin A, Anabaenopeptin B	17.1	Sand filter column outlet	C35H49N7O7	Oc1ccc(cc1)CCC1NC(=O)C(NC(=O)C(NC(N)=O)CCCCNC(=O)C(NC(=O)C(C)N(C)C1=O)Cc1ccccc1)C(C)C
Cyanopeptolin-TP818	Cyanopeptolin A, Cyanopeptolin B, Cyanopeptolin C, Cyanopeptolin D	19.2	Sand filter column outlet	C40H60N6O11	O=C(O)CC(NC(=O)CCCCC)C(=O)NC(C(=O)O)C(C)OC(=O)C(NC(=O)C(Cc1ccccc1)N(C)C(=O)C(CC(C)C)N1C(=O)C(N)CCC1O)C(C)C
MC-TP980	[D-Asp3,(E)-Dhb7]MC-RR	18.1	Sand filter column outlet	C47H68N10O13	CC(\C=C(/C)\C=C\C1NC(=O)C(CCC=O)NC(=O)CC(NC(=O)C(CCCNC(=N)N)NC(=O)C(C)NC(=O)C(=C\C)\NC(=O)CCC(NC(=O)C1C)C(=O)O)C(=O)O)C(Cc1ccccc1)OC
MC-TP885	[D-Asp3,(E)-Dhb7]MC-RR	15.6	Sand filter column outlet	C42H63N9O12	O=C(O)C(C)NC(=O)C(=C\C)\NC(=O)CCC(NC(=O)C(C)C(NC(=O)C(CCCNC(=N)N)NC(=O)CC(N)C(=O)O)/C=C/C(/C)=C/C(C)C(OC)Cc1ccccc1)C(=O)O
MC-TP614	[D-Asp3]MC-LR, MC-LR, [D-Asp3,(E)-Dhb7]MC-RR	16.3	Sand filter column outlet	C32H46N4O8	O=C(O)C(C)NC(=O)C(=C\C)\NC(=O)CCC(NC(=O)C(C)C(N)/C=C/C(/C)=C/C(C)C(OC)Cc1ccccc1)C(=O)O
MC-TP543	[D-Asp3]MC-LR, MC-LR, [D-Asp3,(E)-Dhb7]MC-RR	16.9	Sand filter column outlet	C54H77N5O13	O=C(O)C(=C\C)\NC(=O)CCC(NC(=O)C(C)C(N)/C=C/C(/C)=C/C(C)C(OC)Cc1ccccc1)C(=O)O
MC-TP460	[D-Asp3]MC-LR, MC-LR, [D-Asp3,(E)-Dhb7]MC-RR	15.8	Sand filter column outlet	C25H36N2O6	O=C(O)C(CCC(=O)O)NC(=O)C(C)C(N)/C=C/C(/C)=C/C(C)C(OC)Cc1ccccc1
Planktocyclin-sulfoxide	Planktocyclin	18.6 and 18.7	Sand filter column outlet	C39H60N8O9S	CC(C)C1NC(=O)CNC(=O)C(Cc2ccccc2)NC(=O)C(CCS(C)=O)NC(=O)C(NC(=O)C(CC(C)C)NC(=O)CNC(=O)C2CCCN2C1=O)C(C)C

## Sheet: Building block abbreviations
Abbreviation	Full name	SMILES
Adda	(2S,3S,8S,9S)-3-amino-9-methoxy-2,6,8-trimethyl-10-phenyldeca-4(E),6(E)-dienoic acid	O=C(O)C(C)C(N)/C=C/C(/C)=C/C(C)C(OC)Cc1ccccc1
Ahp	3-amino-6-hydroxy-2-piperidone	C1CC(NC(=O)C1N)O
Dha	D-dehydroalanine
Dhb	2-aminobut-2-enoic acid
diMeLys	(6-N,6-N)dimethyllysine
DMeAsp	D-methylaspartic
HA	Hexanoic acid
Htyr	Homotyrosine
Mdha	N-methyldehydroalanine
Melys	6-N-methyllysine
NMeAla	N-methylalanine
NMePhe	N-methylphenylalanine
NMeTyr	N-methyltyrosine
OThr	Threonine for which the side chain -OH forms the peptide bond instead of the amine

## Sheet: MS2 raw data
Aerucyclamide D hcd30				Aerucyclamide D hcd40				Aerucyclamide D-sulfoxide hcd30				Aerucyclamide D-sulfoxide hcd40				Ana-TP636 hc30				Ana-TP679 hc30				Anabaenopeptin A hcd30				Atenolol acid hcd40				Cyanopeptolin-TP818 hcd30				Cyanopeptolin A hcd45				Gabapentin-lactam hcd45				MC-TP980 hcd25				MC-TP980 hcd40
m/z	Intensity	Rel. Intensity		m/z	Intensity	Rel. Intensity		m/z	Intensity	Rel. Intensity		m/z	Intensity	Rel. Intensity		m/z	Intensity	Rel. Intensity		m/z	Intensity	Rel. Intensity		m/z	Intensity	Rel. Intensity		m/z	Intensity	Rel. Intensity		m/z	Intensity	Rel. Intensity		m/z	Intensity	Rel. Intensity		m/z	Intensity	Rel. Intensity		m/z	Intensity	Rel. Intensity		m/z	Intensity
63.2395	110023	2.09164		69.0337	21493.5	4.01568		67.0173	82089.2	0.24479		69.0335	52569.5	0.92368		114.055	1.13374e+06	100		114.055	5.6546e+06	82.8349		114.046	146384	1.7787		56.0496	321998	35.9845		86.0964	17827	0.392982		101.071	21162.4	1.3214		55.0543	14722.2	14.6781		107.086	459.061	0.834893		107.086	2993.15
65.2407	233202	4.44518		72.0684	19523.6	3.85576		84.0445	427437	1.28453		72.068	43638.8	0.764457		120.081	89161.5	7.86434		120.081	203338	2.97872		114.055	8.22984e+06	100		58.0652	31245	3.49175		91.0553	8182.16	0.180369		105.07	21837.8	1.3647		56.0495	43665.6	45.6537		113.071	13453.1	5.75209		112.087	703.327
75.0265	116229	2.21435		75.0264	109791	20.5763		98.006	102193	0.307665		84.0445	884679	15.5996		129.102	86136.7	7.59754		129.102	283319	4.15037		120.081	452731	5.5011		60.2938	6974.6	0.779439		105.07	7259.3	0.160025		111.056	10043.9	0.645882		67.0542	39122.2	39.956		115.055	576.99	0.793005		113.071	1547.52
84.0445	522501	9.94989		84.0445	500125	93.547		120.081	500612	1.50433		91.0543	80869.9	1.42972		150.092	45507.3	4.0139		140.071	63493.8	0.930129		129.102	935603	11.3684		72.0808	353182	39.4694		119.073	18248.4	0.402271		112.087	298313	19.0522		69.0699	18678	18.7584		117.07	66614.3	4.51063		115.054	508.985
120.081	520200	9.91446		86.0062	21933.7	4.14317		124.022	88811.8	0.266182		98.006	518745	9.1463		169.134	122603	10.814		150.092	248197	3.63587		136.076	250956	3.04935		74.0601	242353	27.0839		134.07	35348.6	0.779232		112.112	44471.6	2.86113		70.0651	5558.99	7.06821		135.08	21522.2	100		115.087	721.803
124.022	35668.3	0.666542		91.0544	56263.2	10.5849		126.037	97252	0.291708		112.021	117583	2.06987		183.149	45230.8	3.9895		169.134	160942	2.35766		147.113	162157	1.97035		74.0655	11203.2	1.25201		134.076	28208.3	0.621829		113.071	214909	13.8208		81.07	7060.86	5.67769		135.116	953.421	1.38747		117.07	1990.64
141.049	29164.1	0.553772		98.0062	53681.3	10.1244		134.791	71101.9	0.212175		113.017	56840.7	0.99679		200.176	111617	9.84501		172.108	209188	3.06442		150.091	568662	6.90976		86.0966	9077.29	1.01442		134.086	76816.7	1.69336		114.055	30562.4	1.94371		91.0542	9388.21	8.87973		136.084	1287.42	5.66589		124.112	351.685
158.097	129984	2.48789		100.022	16278	3.04321		141.048	103286	0.310967		120.081	1.44551e+06	25.4601		205.134	160814	14.1843		183.15	132985	1.94811		169.134	288145	3.50122		96.6099	7433.82	0.830759		134.096	4.53634e+06	100		114.103	15278.8	0.948254		93.07	11969.6	11.9519		163.112	1609.25	4.79433		127.087	1236.79
169.044	45579.7	0.871579		103.054	19025.7	3.54268		158.038	86972.1	0.261048		124.022	669875	11.8122		210.16	28272.2	2.4937		185.129	158549	2.32261		173.093	176179	2.14073		98.0898	8051.38	0.899773		134.133	16126.6	0.355497		115.087	106474	6.83298		95.0855	64281.6	64.8056		209.132	407.484	1.5265		130.05	105.733
172.025	275279	5.2363		104.053	19789.7	3.91235		170.009	134055	0.405146		126.037	194593	3.4301		219.15	17959.2	1.58406		190.123	122045	1.78785		182.082	286326	3.47912		98.0965	249718	27.9069		134.138	17845.6	0.393392		119.073	39936.3	2.5193		109.101	30089.3	29.9291		213.087	638.32	1.9824		131.085	414.219
184.055	37868.8	0.714919		112.022	26482.4	4.87665		184.054	99313.2	0.298463		131.049	115805	2.03417		227.469	44438.4	3.91961		200.176	135028	1.97805		183.15	121746	1.47933		116.107	253082	28.2828		135.1	35812.6	0.78946		124.112	54729.7	3.43937		119.085	10796.6	11.1491		227.478	201.617	2.05784		133.101	101.578
186.091	172487	3.30191		118.065	17059.5	3.17619		186.092	146149	0.44013		141.012	130250	2.29422		228.171	42286.8	3.72984		205.134	737211	10.7995		185.129	223218	2.71231		126.904	6884	0.769314		153.138	30047.5	0.662373		125.071	20505.6	1.23361		136.112	4619.79	3.63792		237.164	183.02	0.934728		135.08	1.0075e+06
196.055	118359	2.26898		120.081	533753	100		198.004	103289	0.311581		141.048	344979	6.08336		231.119	25936.1	2.28764		210.16	138422	2.02775		190.122	410320	4.98576		129.8	7223.98	0.807308		162.092	9335.67	0.205797		130.097	13872.1	0.815553		137.096	12571.6	13.4493		265.159	750.742	2.80051		135.116	671.364
200.021	41526.6	0.791714		124.022	113430	21.1961		198.033	76952.1	0.228221		144.011	66436.8	1.1693		231.149	795380	70.1551		219.149	75790.5	1.11026		200.177	182716	2.22016		145.065	397764	44.4517		181.134	790618	17.4285		132.081	14335	0.863769		154.123	137745	95.316		275.175	704.458	2.16646		136.084	3993.83
206.063	47220.3	0.895685		126.038	42183.3	7.85677		229.098	96063.3	0.286832		146.06	62785.4	1.10484		233.129	403778	35.6146		226.155	108299	1.58649		204.138	145042	1.7624		162.091	13075.3	1.46122		182.137	6201.52	0.136708		134.097	1.56391e+06	100						282.184	202.92	1.20135		145.101	475.599
222.035	33604.2	0.6311		131.049	66104.4	12.297		231.112	91786.4	0.274939		152.017	91830.5	1.61681		235.144	31737.6	2.79936		227.487	221850	3.24992		205.134	1.81849e+06	22.0963		163.075	18426.1	2.05919		190.086	5966.42	0.131525		136.04	11795.5	0.837945						343.172	767.454	3.35574		150.055	270.705
222.07	56528.8	1.0933		141.012	37941.8	7.05104		238.011	91783.5	0.273251		155.027	63170.9	1.11601		238.154	16259	1.4341		229.166	171448	2.51156		226.155	490739	5.96292		165.055	133317	14.8987		201.123	27145.1	0.598393		136.112	134147	8.60781						354.222	170.472	0.561241		155.082	939.266
224.05	32720.8	0.629614		141.048	45613	8.51442		241.075	109698	0.329769		158.038	141863	2.49813		242.15	18262	1.61077		231.149	2.97623e+06	43.5991		231.119	172896	2.10085		179.07	21895.1	2.44686		209.109	9647.38	0.212669		137.108	12584.7	0.786242						375.192	120.427	0.600678		157.109	92.8585
225.044	40118.5	0.758197		143.064	28809.4	5.39524		255.037	269835	0.812359		158.096	127967	2.25172		243.114	16122.7	1.42208		233.129	2.45418e+06	35.9515		231.149	3.56385e+06	43.304		191.07	633998	70.8517		209.129	505920	11.1526		138.054	15812.2	0.988786						377.223	334.765	1.27814		163.112	5535.67
231.113	33858.4	0.652719		144.081	20379.4	3.81513		269.071	94090.5	0.28266		159.023	217059	3.82456		249.16	55562	4.90075		233.159	97809.4	1.43282		233.129	3.65883e+06	44.4582		191.093	18540.1	2.07192		214.107	5011.11	0.110466		138.066	172282	10.9253						415.214	259.371	1.02245		163.129	335.897
233.075	63207.5	1.21352		152.017	26254.8	4.88935		271.09	425159	1.27591		159.091	50830.7	0.895588		257.164	17580	1.55061		235.145	122923	1.80071		233.159	105100	1.27706		208.096	14969	1.67285		217.082	14694.4	0.323927		138.091	14408.3	0.945417						426.208	427.567	4.49019		164.115	525.507
244.058	64654.7	1.23452		155.028	48092.4	8.96075		281.015	314277	0.94161		167.028	57636.4	1.01159		261.16	95783.9	8.44845		243.181	166056	2.43258		235.144	304417	3.69895		226.079	11720.6	1.30982		233.165	34553.9	0.761712		139.098	19129.6	1.22494						455.235	180.751	0.906016		167.082	289.353
252.045	67201.2	1.27922		158.038	27624.2	5.27712		281.052	140026	0.417515		169.043	139093	2.45413		263.139	703863	62.083		246.114	64473.5	0.944481		236.14	221828	2.69542		226.107	262671	29.3545		258.148	7412.42	0.163401		140.082	34025.3	2.16522						473.246	203.431	0.841535		175.119	354.488
255.036	29812.7	0.568739		158.096	103219	19.5024		291.037	113721	0.340588		170.009	261686	4.60755		276.17	18056.8	1.59267		249.16	739718	10.8362		249.124	1.43665e+06	17.4566		227.478	9412.48	1.05188		260.164	9360.87	0.206353		141.066	15131	0.979149						537.241	689.561	3.19472		181.101	97.4858
261.071	38683.3	0.71743		159.022	93823	17.7216		299.085	92589.9	0.277294		170.027	138485	2.44249		277.154	63864.6	5.63306		253.166	398756	5.84142		249.16	999941	12.1502		250.143	42386.3	4.73683		261.16	15283.1	0.336903		141.102	26153.1	1.70827						538.243	99.2269	1.08609		183.119	138.648
269.071	77119.8	1.46851		159.092	22529.3	4.26397		309.047	170136	0.511014		172.075	70855.7	1.25104		286.155	15973.8	1.40894		254.15	128106	1.87665		252.137	157246	1.91068		268.154	894824	100		279.171	42409.6	0.934884		149.071	16940	1.0704						555.251	3779.94	11.104		195.077	381.797
271.091	175017	3.36968		167.027	33456.3	6.36988		317.078	599533	1.79951		174.091	70760.2	1.24527		304.165	100973	8.90616		257.161	258377	3.78499		254.15	480459	5.83801						315.155	28140.9	0.620343		150.103	13368	0.79914						556.262	262.099	2.38191		195.116	173.105
279.091	152428	2.92023		169.043	46688	8.70205		326.074	121387	0.36566		175.087	55236.9	0.973574		313.223	24928.3	2.19876		258.16	91168.2	1.33553		261.16	290999	3.5359						342.218	6195.26	0.136569		153.066	56990.3	3.62644						717.358	1216.18	7.26638		209.133	338.559
281.053	31476.7	0.595317		172.025	281813	53.0673		348.057	153034	0.459205		179.027	149225	2.63225		316.202	61506.3	5.42506		261.16	247124	3.62016		263.139	3.74482e+06	45.5029						362.207	92938.4	2.04875		153.102	33137.8	2.14728						718.36	805.699	2.08447		211.118	702.23
291.038	37326.8	0.754622		172.076	36456.9	6.9091		371.119	100876	0.300355		181.043	48666.3	0.854883		317.186	39414.1	3.47645		263.139	2.53108e+06	37.078		263.175	175126	2.12794						370.212	885724	19.5251		153.139	171865	10.9801						757.435	241.357	1.5546		213.087	2511.47
292.019	33436.1	0.623291		175.087	30488.5	5.84186		374.074	119847	0.356682		184.054	170593	3.00264		341.218	39506.9	3.48464		271.176	1.08183e+06	15.8479		271.176	157817	1.91762						371.215	16073.4	0.354324		155.081	18155.9	1.07079						819.414	821.825	1.77409		219.148	107.279
298.101	48536.3	0.926746		179.027	28215.2	5.32091		376.052	479590	1.43874		185.001	179060	3.15706		345.181	30670.4	2.70523		277.154	773415	11.3299		272.16	364725	4.43174						380.218	34241.1	0.754818		155.118	14147.4	0.926697						829.419	4927.51	32.3487		221.093	146.764
299.086	39236	0.749824		181.044	32013.8	6.11075		392.084	364384	1.09311		185.037	197967	3.48786		347.244	323572	28.5401		291.181	854841	12.5227		274.155	248149	3.01524						432.235	58221.3	1.28344		156.077	19705.4	1.22443						829.623	247.846	0.862794		228.145	317.607
307.085	85016.7	1.6131		184.018	15370.2	2.89863		402.067	259142	0.778988		186.092	489942	8.6328		353.148	16971.7	1.49696		301.166	269937	3.95434		275.103	511796	6.21879						593.317	76007.7	1.67553		157.109	54074.8	3.41384						830.423	5004.27	10.1942		237.163	298.324
309.048	79484	1.51519		184.055	38263	7.16844		420.079	1.62802e+06	4.89516		188.107	56006.5	0.985102		357.228	29435.1	2.59627		316.201	843486	12.3563		277.155	996530	12.1087										162.09	140608	9.03267						847.43	11404	60.7106		246.154	382.794
319.094	135271	2.56971		185.002	63581	11.8963		426.106	120639	0.361129		189.102	67346.6	1.18465		358.211	30291.8	2.67183		317.185	283297	4.15006		283.144	257568	3.12969										164.07	18538.4	1.20896						848.433	2716.97	18.532		254.191	90.5068
329.056	46823.3	0.894472		185.038	91273.9	17.2552		428.121	1.61044e+06	4.83866		196.053	89725.4	1.57814		359.243	27668.4	2.44044		319.176	1.04647e+06	15.3299		292.129	238217	2.89456										164.107	13475.4	0.879365						849.44	105.462	1.11642		255.109	286.876
339.04	38291.1	0.740121		186.092	190362	35.6647		438.105	122196	0.36817		201.102	159243	2.80882		361.222	53106	4.68413		321.192	120950	1.77182		294.181	242306	2.94423										165.102	15281.9	0.971132										265.158	227.624
346.105	58990.8	1.11332		194.038	27241.9	5.05173		450.104	140373	0.421028		206.04	94339.7	1.66111		362.207	240011	21.1697		332.198	114923	1.68352		297.192	255136	3.10013										166.098	21441.2	1.36465										266.112	153.47
348.058	54307.4	1.03893		196.054	370729	69.5628		454.104	278877	0.838454		206.063	218401	3.84716		370.212	38906.1	3.43165		337.191	88944.5	1.30296		308.161	206391	2.50784										167.117	15275	0.911517										271.188	631.714
364.108	90550.1	1.75188		199.087	41404	7.82453		456.115	196321	0.591641		222.069	58842.6	1.03368		375.239	132141	11.6552		339.203	237364	3.47717		311.139	307728	3.73917										170.093	9068.83	0.592425										272.136	190.786
365.107	64649.6	1.21438		200.02	43014.3	8.03089		468.115	194652	0.584108		223.064	90096.7	1.58948		377.254	45792.6	4.03906		345.18	232190	3.40138		311.207	213162	2.59011										171.077	14357.3	0.858049										275.176	5326.45
371.117	74571.9	1.41657		201.103	21644.4	4.27634		469.123	110168	0.331803		224.049	222592	3.92657		387.239	476856	42.0603		347.244	350608	5.13609		316.202	677705	8.23474										174.135	11054.9	0.711182										283.187	143.169
374.077	183110	3.5099		203.119	17702	3.50209		484.113	131677	0.396429		225.044	82840.8	1.46082		388.225	22898.8	2.01975		349.187	158851	2.32703		317.186	450617	5.4754										178.098	28570.4	1.8331										294.154	290.974
376.052	225910	4.31971		206.039	33572.7	6.21019		492.118	185628	0.559648		225.103	75603.5	1.32719		403.234	121314	10.7003		356.229	447449	6.55474		318.146	191792	2.33045										179.13	43230	2.66217										311.182	697.611
381.139	43642.1	0.829357		206.064	67884.8	12.6036		493.171	413378	1.23198		226.029	85666.5	1.50897		405.25	198506	17.5089		361.223	175096	2.56501		320.16	1.58827e+06	19.2989										180.077	12501.9	0.742174										326.146	147.99
384.062	89847.2	1.6883		207.023	15321.2	3.02953		494.129	241982	0.726193		229.097	203640	3.58809		410.207	131074	11.5612		362.149	119122	1.74503		336.155	381789	4.63908										180.114	32171.6	2.03433										329.193	677.07
388.142	45698.6	0.872255		215.063	33194.1	6.20059		495.126	894462	2.68836		231.113	201962	3.55446		432.297	320712	28.2879		362.207	2.80971e+06	41.1598		337.189	279701	3.39862										181.098	61021.3	3.90468										343.171	512.939
392.085	159616	3.07896		222.035	100637	18.6424		505.165	232576	0.699395		233.074	83189.8	1.46815		436.223	22660.6	1.99874		363.208	149956	2.19673		339.203	1.00521e+06	12.2142										181.134	487113	31.3152										354.225	3470.88
396.061	70671.7	1.35084		222.069	91882.8	17.1505		509.143	83869.2	0.250847		238.01	264271	4.65557		442.28	77188.9	6.80832		365.185	175400	2.56946		345.181	267547	3.25093										182.093	21927	1.32616										375.19	157.385
398.13	29206.3	0.589169		224.049	108383	20.3064		511.14	1.40779e+06	4.19426		240.026	70348.4	1.23998		443.265	67329.5	5.93868		373.223	427214	6.25831		347.244	346349	4.20845										186.112	26164	1.70983										422.212	111.143
402.068	98485.5	1.87462		225.043	27342.5	5.13667		512.129	919764	2.75883		243.059	98673.6	1.73773		460.291	222078	19.588		375.239	201853	2.95696		348.191	205232	2.49375										190.086	28777.9	1.83619										426.209	803.105
408.117	34456.8	0.655342		225.103	27875.6	5.27564		521.142	2.41212e+06	7.24636		243.093	91824.1	1.6176		481.244	17733.3	1.56413		376.234	1.20538e+06	17.6577		349.189	150992	1.83469										191.117	18378.8	1.08939										440.225	329.773
409.134	30587.2	0.575537		226.029	40548.6	7.53357		522.129	300909	0.904873		246.016	59677.8	1.05337		490.302	41931	3.69845		377.252	121071	1.77359		350.172	160636	1.95187										192.101	46006.4	2.91653										465.256	338.484
411.095	92806.3	1.76965		233.074	133657	25.0826		537.136	929248	2.79213		252.044	371597	6.54207		493.281	93586.8	8.25467		387.24	280179	4.10438		351.17	215770	2.6218										195.125	53936.6	3.45968										483.267	311.117
412.1	37105.1	0.68661		234.069	17622.1	3.33688		538.938	254110	0.762946		255.037	379053	6.67611		507.3	21122.9	1.86311		390.25	240813	3.5277		359.207	480501	5.83853										197.104	124325	7.95372										487.252	375.848
420.079	759529	14.5339		236.049	34313.7	6.41693		539.152	3.32866e+07	100		261.069	101656	1.78982		518.3	20062.7	1.76959		400.234	137329	2.01176		361.224	151072	1.83567										198.088	19348.7	1.22983										492.22	282.426
422.077	86552.2	1.65073		238.011	23439.7	4.47152		540.155	1.2911e+06	3.87533		263.007	68323.8	1.20562		520.291	18978.1	1.67393		401.218	213162	3.12264		362.207	4.17577e+06	50.7394										198.122	66733.5	4.21581										537.243	161.374
424.055	35153.5	0.674449		241.099	21421.6	4.23467		585.14	537657	1.61732		263.042	110539	1.94765		524.322	85496.9	7.54111		403.234	700082	10.2556		362.252	84440.2	1.02602										199.071	119852	7.58308										555.253	783.473
426.16	67003.7	1.27802		243.059	32310.9	6.0176		603.151	1.71423e+06	5.14954		264.026	246287	4.34132		534.307	331716	29.2585		404.229	4.471e+06	65.4963		363.206	139588	1.69612										200.116	12225.3	0.723551										645.371	330.495
428.12	305823	5.87562		243.094	27397.3	5.15124						269.071	102966	1.81361		535.297	31499.8	2.77839		405.246	286500	4.19697		365.186	349322	4.24458										200.141	10969.8	0.732215										686.401	112.174
435.088	39475.2	0.748439		244.058	80221.5	15.0165						270.054	185742	3.27531		538.304	51333.9	4.52782		410.207	256450	3.75677		367.202	382729	4.65051										202.159	29000.3	1.84563										714.391	242.675
436.143	117757	2.25481		252.044	116047	21.835						271.09	771902	13.6133		552.317	528870	46.648		415.27	104179	1.52613		373.224	1.24605e+06	15.1407										205.134	30357.1	2.00859										717.36	342.519
439.088	44344.4	0.829257		254.129	33938.9	6.31547						274.011	96611.3	1.70526		580.31	59556.1	5.25304		418.244	2.23531e+06	32.7453		375.238	229611	2.78998										206.093	13667.7	0.884371										732.402	344.842
440.088	95918.2	1.79433		255.036	32963.7	6.16574						279.036	112109	1.97852		592.35	22987.4	2.02757		420.261	130580	1.91289		379.234	1.0249e+06	12.4535										206.142	42858.6	2.74164										757.436	785.649
450.07	85319.3	1.62705		260.085	26126.8	4.93104						280.02	69274.1	1.21492		609.376	124462	10.978		423.237	84384.1	1.23615		387.241	283652	3.44663										207.125	14709.3	0.942602										758.44	142.676
456.116	102145	1.95682		261.071	43525.5	8.13707						281.015	320625	5.65337		619.36	153356	13.5265		431.229	138605	2.03044		389.218	254607	3.09371										208.108	30965.4	1.97345										829.419	481.266
457.103	40377.4	0.77434		263.063	71963.4	13.5719						281.053	439219	7.74132		637.269	24338.3	2.14672		432.297	933511	13.6751		395.197	334411	4.0634										209.106	9551.25	0.571228										847.433	178.706
458.112	136705	2.62883		264.026	48665.2	9.10819						289.021	92238.6	1.62349		637.372	564823	49.8193		442.281	255679	3.74548		399.2	153814	1.86898										209.128	207480	13.2829
459.099	71587.5	1.39017		269.071	20337.8	3.79966						291.037	309569	5.45425						443.264	282403	4.13695		401.218	720209	8.75119										214.107	79615.7	5.11297
467.146	45267	0.850449		270.054	68945	12.8909						292.021	181917	3.20243						444.262	113683	1.66535		403.234	2.45262e+06	29.8016										214.159	20386.1	1.27038
468.08	200190	3.81206		271.091	136812	25.6878						297.045	72069.1	1.26679						448.254	285778	4.1864		405.212	6.44783e+06	78.347										215.094	19747.1	1.15084
476.124	2.01686e+06	38.5383		279.09	140427	26.3589						298.099	54592.5	0.960539						451.234	106536	1.56066		407.23	227664	2.76632										216.099	39426.8	2.52416
477.119	79708.8	1.50585		281.016	30477.9	5.74201						299.084	55083.3	0.972036						458.277	363504	5.32502		410.207	391292	4.75455										216.135	19316.1	1.23082
478.1	34982.7	0.706757		281.053	80637	15.9413						307.03	290916	5.12836						460.291	819492	12.0048		412.221	202981	2.4664										223.119	302097	19.1984
484.107	523502	10.0038		284.052	26859.3	4.97171						307.072	150314	2.64713						475.301	304656	4.46294		417.212	236906	2.87862										223.145	19641.2	1.28263
486.109	229759	4.40029		291.036	68399.1	12.7075						309.047	390425	6.87929						485.286	143044	2.09548		419.23	397720	4.83266										225.134	27088.7	1.74714
493.163	105326	2.017		292.021	48781.5	9.1376						311.063	52311.3	0.918655						486.271	455986	6.67979		421.208	163467	1.98628										227.373	41849.9	2.71899
494.131	182353	3.48307		298.101	172737	32.4449						317.014	71155.8	1.25428						488.286	242532	3.55289		426.201	188697	2.29284										233.165	53374.3	3.32932
495.127	199357	3.83148		307.031	56966.9	10.7333						317.076	346872	6.10992						493.28	207028	3.03279		431.229	567572	6.89652										236.103	13773	0.912758
496.107	65093.8	1.26198		307.084	59860.5	11.1707						326.076	139982	2.4686						496.259	80981.5	1.18631		432.297	947369	11.5114										240.146	95284.9	6.05271
500.126	44727.1	0.861505		309.046	83647.9	15.6332						327.09	81774.2	1.44082						503.2	141507	2.07296		435.224	938830	11.4076										241.13	150246	9.53889
502.139	362032	6.91222		310.063	42034.7	7.83195						335.063	148032	2.59488						503.297	6.82635e+06	100		437.217	374428	4.54964										251.113	49453.1	3.12814
504.119	72588.8	1.40612		311.045	26150.9	4.84042						336.058	85091.9	1.49785						504.3	191336	2.80291		442.283	281078	3.41535										251.142	27371.1	1.73515
505.167	107057	2.02287		312.029	31482.5	5.90997						346.08	51423.8	0.906007						508.293	111597	1.6348		443.266	284398	3.4557										252.146	25228	1.59131
511.159	231249	4.38922		317.015	20959.7	3.96948						348.058	446388	7.86013						509.277	155533	2.27843		444.261	434889	5.28429										253.127	13749.8	0.890301
512.142	85235.4	1.61023		319.094	51552.7	9.54072						349.081	76722.6	1.35334						524.324	163114	2.38947		449.239	703356	8.54642										253.157	13684.2	0.855355
514.137	36479.4	0.735407		327.087	35572.1	6.64317						358.041	89685.6	1.57623						529.314	161853	2.37101		455.229	1.12092e+06	13.6202										257.171	34872	2.2031
516.119	367725	7.03869		329.055	39063.3	7.25472						364.089	209835	3.69897						533.305	87094.2	1.27585		458.276	1.75756e+06	21.3559										258.149	366524	23.5334
521.141	507317	9.72505		337.029	19633.4	3.72767						365.096	45825.4	0.803516						534.309	291481	4.26995		460.293	855255	10.3921										261.16	21944	1.38472
522.128	113869	2.17912		339.04	62359	11.5558						371.117	95328.1	1.68482						536.29	109853	1.60925		465.213	320512	3.89451										273.196	35804.7	2.2459
525.117	58362.7	1.10914		346.105	71146.1	13.3123						374.075	364128	6.41088						550.302	991039	14.5179		480.249	499546	6.06993										279.134	41338.3	2.58285
539.152	4.07882e+06	78.0194		348.058	85052	16.0002						376.052	485580	8.55488						552.317	450349	6.59722		483.223	1.19088e+06	14.4703										279.171	88213.4	5.65386
540.154	196799	3.75337		365.105	58557.4	10.769						378.069	67879.5	1.19488						567.329	149389	2.18841		485.289	140858	1.71155										285.195	15534.9	0.926188
541.151	151551	2.91427		374.074	104153	19.5313						383.1	70537.7	1.24434						578.299	96042.4	1.40694		486.271	2.09838e+06	25.4972										292.141	44713.6	2.80881
542.135	253933	4.89213		376.051	84211.1	15.84						392.084	608958	10.7289						581.309	207325	3.03714		488.287	950364	11.5478										293.161	10635.5	0.704998
543.129	288546	5.51237		381.14	20844.2	3.89447						393.086	109521	1.92681						595.324	160540	2.35178		493.281	281066	3.41521										296.161	41681.4	2.57889
553.167	52255.2	0.994292		384.059	33633.6	6.18703						402.067	508557	8.95499						609.375	248853	3.64548		497.274	232858	2.82943										297.145	57793.9	3.6659
559.161	429054	8.22493		392.084	99647.4	18.6634						405.089	46531.2	0.819						619.362	149015	2.18295		504.281	863868	10.4968										297.196	99307	6.26593
569.145	2.43878e+06	46.6393		393.084	24166.2	4.43158						409.076	68515.8	1.19952						635.355	835253	12.2357		505.282	157332	1.91173										304.167	13479.4	0.872296
570.143	150640	2.89044		394.083	21283.6	3.96967						410.111	167328	2.95106						637.37	1.0816e+06	15.8444		509.276	181563	2.20616										308.17	11697.6	0.701149
587.156	5.23203e+06	100		402.068	97110.9	18.133						411.093	246746	4.34422						652.38	303728	4.44935		513.235	133916	1.6272										313.152	29824.7	1.90206
588.159	266479	5.10655		410.11	32399.4	6.17069						413.111	53823.4	0.94627						662.369	204793	3.00004		516.282	405566	4.92799										314.171	50837.2	3.2534
				411.094	92571.7	17.1968						420.079	861271	15.1695						680.378	201367	2.94986		520.278	330488	4.01573										315.155	12840.1	0.854651
				420.079	114381	21.4793						421.079	48741.2	0.85965										522.273	429705	5.2213										316.203	20631.6	1.26947
				422.076	33447.2	6.31201						426.105	126072	2.22138										524.323	171292	2.08136										320.135	13101.7	0.879609
				428.121	340038	63.7511						428.121	2.28342e+06	40.2361										529.314	656747	7.98008										320.208	52791	3.39449
				435.089	36698.6	6.91628						428.179	40480	0.711674										533.273	144903	1.7607										322.188	26271.5	1.71751
				436.145	61063.6	11.5496						436.087	64087.5	1.13136										534.303	417179	5.0691										325.197	27695.5	1.75969
				438.108	37717.5	7.00076						438.107	349194	6.14492										536.286	658151	7.99713										334.211	14918.6	0.930215
				439.089	57485	10.7575						448.096	93062.4	1.63295										540.176	192094	2.33412										336.167	20953.1	1.30832
				441.085	20540.3	4.05514						450.107	153143	2.70163										540.281	4.11204e+06	49.9651										338.146	140067	8.95924
				450.127	45397.1	8.49032						454.102	670327	11.8215										550.303	4.27566e+06	51.9531										348.204	18006.3	1.15595
				454.104	84663.2	15.8351						456.114	130624	2.29631										552.318	579827	7.04543										352.21	24676.9	1.56473
				456.116	37938	7.23691						457.099	70571.9	1.24396										554.298	276982	3.36558										353.192	14017.2	0.878
				457.099	38571.9	7.27904						466.133	70589.4	1.24265										564.283	296492	3.60265										370.213	49570.8	3.14996
				458.112	104003	19.549						468.115	366895	6.45415										568.276	3.29805e+06	40.0743										386.22	13682.7	0.87738
				468.113	29300.4	5.51589						469.123	85606.5	1.50972										578.297	491200	5.96853										393.214	20145.8	1.21023
				476.123	369864	69.1405						478.101	56310.5	0.986316										582.293	1.00444e+06	12.2049										403.246	29697.5	1.93778
				484.099	151822	28.259						485.141	67532.9	1.18821										587.285	154010	1.87137										411.225	29387	1.85535
				486.107	124278	23.2098						493.166	278212	4.90162										596.308	721821	8.77079										418.208	13695	0.885655
				493.155	30002	5.67137						494.13	192083	3.38468										609.375	428299	5.20423										425.253	22275.5	1.43469
				494.132	64890.2	12.1761						495.125	675450	11.8987										618.323	157964	1.9194										431.242	21922.1	1.41295
				495.127	52705.2	9.96328						496.143	127173	2.24022										619.36	318901	3.87494										435.235	13301.8	0.85229
				496.144	17438.5	3.4486						505.167	116897	2.05959										621.342	683084	8.30009										436.22	103705	6.60979
				498.109	31488.2	5.89196						511.159	861347	15.1711										635.355	5.11749e+06	62.1822										453.246	53139.6	3.4314
				502.129	54977.1	10.0542						512.132	152067	2.67396										637.37	1.78569e+06	21.6977										466.277	32184.7	2.07739
				511.159	87211.4	15.9634						521.142	1.12759e+06	19.8714										639.352	526464	6.39701										470.273	18949.1	1.23276
				515.134	21519.3	3.95813						522.133	100297	1.76839										645.342	576911	7.00999										471.255	11770.1	0.777577
				516.12	93905.8	17.551						537.137	81987.2	1.43478										649.334	440345	5.35059										483.272	13315.2	0.871776
				521.142	146286	27.5206						539.152	5.6757e+06	100										663.349	573953	6.97405										506.261	18574.7	1.09356
				525.122	25097	4.53288						540.155	205486	3.61438										667.345	3.41521e+06	41.4979										538.3	17120.4	1.09299
				539.152	407932	76.2957																		668.347	155442	1.88876										570.323	12601.2	0.744983
				541.154	33098.6	6.11061																		672.337	149653	1.81842										679.38	21402.5	1.27316
				542.139	21220.4	4.02787																		681.361	551915	6.70627										726.429	19299.9	1.19199
				569.145	246547	46.433																		816.43	258925	3.14618
				587.158	44920.8	8.40406																		844.421	156746	1.9046
[truncated: 43 more columns]

## Sheet: AerucyclamideD-sulfoxide
																				Compound	Aerucyclamide D-sulfoxide
																				Sample	Sand filter column outlet
																				Precursor
																				Formula	[C26H30N6O5S3]+H+
																				Theoretical m/z	603.151
																				Measured m/z	603.151
																				Mass error (ppm)	0.339882
																				Fragment name
																				Notes
																				Fragment 1
																				Formula	[C4H5NO]+H+
																				Theoretical m/z	84.04441
																				Measured m/z	84.0445
																				Mass error (ppm)	0.594924
																				Fragment name
																				Notes	Also formed from aeruclyclamide D
																				Fragment 2
																				Formula	[C8H9N]+H+
																				Theoretical m/z	120.08082
																				Measured m/z	120.081
																				Mass error (ppm)	0.416386
																				Fragment name
																				Notes	Also formed from aeruclyclamide D
																				Fragment 3
																				Formula	[C6H8NS-2H]+
																				Theoretical m/z	124.02157
																				Measured m/z	124.022
																				Mass error (ppm)	0.161262
																				Fragment name
																				Notes	Also formed from aeruclyclamide D
																				Fragment 4
																				Formula	[C8H10N3OS]+
																				Theoretical m/z	196.05394
																				Measured m/z	196.053
																				Mass error (ppm)	2.75434
																				Fragment name
																				Notes	Also formed from aeruclyclamide D
																				Fragment 5
																				Formula	[C10H9N3O3S]+H+
																				Theoretical m/z	252.04376
																				Measured m/z	252.044
																				Mass error (ppm)	2.30119
																				Fragment name
																				Notes	Also formed from aeruclyclamide D
																				Fragment 6
																				Formula	[C15H17N2OS-2H]+
																				Theoretical m/z	271.09002
																				Measured m/z	271.09
																				Mass error (ppm)	0.0368881
																				Fragment name
																				Notes	Also formed from aeruclyclamide D
																				Fragment 7
																				Formula	[C17H18N5O4S2]+
																				Theoretical m/z	420.07952
																				Measured m/z	420.079
																				Mass error (ppm)	1.04742
																				Fragment name
																				Notes	Also formed from aeruclyclamide D
																				Fragment 8
																				Formula	[C20H22N5O2S2]+
																				Theoretical m/z	428.12102
																				Measured m/z	428.121
																				Mass error (ppm)	0.163505
																				Fragment name
																				Notes	Also formed from aeruclyclamide D
																				Fragment 9
																				Formula	[C21H21N5O3S2-H]+
																				Theoretical m/z	454.10027
																				Measured m/z	454.102
																				Mass error (ppm)	3.65274
																				Fragment name
																				Notes	Also formed from aeruclyclamide D
																				Fragment 10
																				Formula	[C21H25N5O3S3]+H+
																				Theoretical m/z	492.119
																				Measured m/z	492.118
																				Mass error (ppm)	3.16996
																				Fragment name
																				Notes	The [M-O] equivalent fragment is formed from aerucyclamide D (m/z 476.124)
																				Fragment 11
																				Formula	[C25H27N6O3S2-2H]+
																				Theoretical m/z	521.14249
																				Measured m/z	521.142
																				Mass error (ppm)	0.844299
																				Fragment name
																				Notes	Also formed from aeruclyclamide D
																				Fragment 12
																				Formula	[C25H27N6O4S2]+
																				Theoretical m/z	539.15306
																				Measured m/z	539.152
																				Mass error (ppm)	1.14995
																				Fragment name
																				Notes	Also formed from aeruclyclamide D
																				Fragment 13
																				Formula	[C26H30N6O4S3-H]+
																				Theoretical m/z	585.141
																				Measured m/z	585.14
																				Mass error (ppm)	2.58057
																				Fragment name
																				Notes	The [M-O] equivalent fragment is formed from aerucyclamide D (m/z 569.145)

## Sheet: Ana-TP636
																				Compound	Ana-TP636
																				Sample	Sand filter column outlet
																				Precursor
																				Formula	[C34H47N6O6]+H+
																				Theoretical m/z	637.371
																				Measured m/z	637.372
																				Mass error (ppm)	0.311692
																				Notes	The equivalent m/z is also formed from anabaenopeptin A via cleavage of the tyr
																				Fragment 1
																				Formula	[C5H7NO2]+H+
																				Theoretical m/z	114.05498
																				Measured m/z	114.055
																				Mass error (ppm)	0.311692
																				Notes	Also formed from anabaenopeptin A
																				Fragment 2
																				Formula	[C12H16N2O]+H+
																				Theoretical m/z	205.13361
																				Measured m/z	205.1335144
																				Mass error (ppm)	0.466038
																				Notes	Also formed from anabaenopeptin A
																				Fragment 3
																				Formula	[C13H16N2O2]+H+
																				Theoretical m/z	233.12852
																				Measured m/z	233.129
																				Mass error (ppm)	0.0368895
																				Notes	Also formed from anabaenopeptin A
																				Fragment 4
																				Formula	[C14H18N2O3]+H+
																				Theoretical m/z	263.13909
																				Measured m/z	263.139
																				Mass error (ppm)	0.603198
																				Notes	Also formed from anabaenopeptin A
																				Fragment 5
																				Formula	[C16H22N4O3]+H+
																				Theoretical m/z	347.24428
																				Measured m/z	347.244
																				Mass error (ppm)	1.12651
																				Notes	Also formed from anabaenopeptin A.
																				Fragment 6
																				Formula	[C19H27N3O4]+H+
																				Theoretical m/z	362.20754
																				Measured m/z	362.207
																				Mass error (ppm)	1.0465
																				Notes	Also formed from anabaenopeptin A
																				Fragment 7
																				Formula	[C21H31N4O4]+
																				Theoretical m/z	403.2341
																				Measured m/z	403.234
																				Mass error (ppm)	0.77486
																				Notes	Also formed from anabaenopeptin A
																				Fragment 8
																				Formula	[C23H36N5O3+H]+H+
																				Theoretical m/z	432.29707
																				Measured m/z	432.297
																				Mass error (ppm)	0.256999
																				Notes	Also formed from anabaenopeptin A
																				Fragment 9
																				Formula	[C24H38N5O4]+
																				Theoretical m/z	460.29198
																				Measured m/z	460.291
																				Mass error (ppm)	1.84655
																				Notes	Also formed from anabaenopeptin A
																				Fragment 10
																				Formula	[C30H41N5O5]+H+
																				Theoretical m/z	552.31821
																				Measured m/z	552.317
																				Mass error (ppm)	1.44242
																				Notes	Also formed from anabaenopeptin A

## Sheet: Ana-TP679
																				Compound	Ana-TP679
																				Sample	Sand filter column outlet
																				Precursor
																				Formula	[C35H49N7O7]+H+
																				Theoretical m/z	680.377
																				Measured m/z	N.D.
																				Mass error (ppm)
																				Fragment name
																				Notes	Not detected at hcd30. Lower collision energy would be necessary
																				Fragment 1
																				Formula	[C5H7NO2]+H+
																				Theoretical m/z	114.05498
																				Measured m/z	114.055
																				Mass error (ppm)	0.311692
																				Fragment name
																				Notes	Also formed from anabaenopeptin A
																				Fragment 2
																				Formula	[C12H16N2O]+H+
																				Theoretical m/z	205.13361
																				Measured m/z	205.1335144
																				Mass error (ppm)	0.466038
																				Fragment name
																				Notes	Also formed from anabaenopeptin A
																				Fragment 3
																				Formula	[C13H16N2O2]+H+
																				Theoretical m/z	233.12852
																				Measured m/z	233.129
																				Mass error (ppm)	0.0368895
																				Fragment name
																				Notes	Also formed from anabaenopeptin A
																				Fragment 4
																				Formula	[C14H18N2O3]+H+
																				Theoretical m/z	263.13909
																				Measured m/z	263.139
																				Mass error (ppm)	0.603198
																				Fragment name
																				Notes	Also formed from anabaenopeptin A
																				Fragment 5
																				Formula	[C16H22N4O3]+H+
																				Theoretical m/z	319.176
																				Measured m/z	319.176
																				Mass error (ppm)	1.43134
																				Fragment name
																				Notes	The equivalent fragment loss found from anabaenoeptin A (fragment m/z 483.224).
																				Fragment 6
																				Formula	[C19H27N3O4]+H+
																				Theoretical m/z	362.20754
																				Measured m/z	362.207
																				Mass error (ppm)	1.0465
																				Fragment name
																				Notes	Also formed from anabaenopeptin A
																				Fragment 7
																				Formula	[C19H30N5O3]+
																				Theoretical m/z	376.234
																				Measured m/z	376.234
																				Mass error (ppm)	0.908344
																				Fragment name
																				Notes	The equivalent fragment loss found from anabaenoeptin A (fragment m/z 540.281).
																				Fragment 8
																				Formula	[C20H29N5O4]+H+
																				Theoretical m/z	404.229
																				Measured m/z	404.229
																				Mass error (ppm)	0.524022
																				Fragment name
																				Notes	The equivalent fragment loss found from anabaenoeptin A (fragment m/z 568.276).
																				Fragment 9
																				Formula	[C25H39N6O5]+
																				Theoretical m/z	503.298
																				Measured m/z	503.297
																				Mass error (ppm)
																				Fragment name
																				Notes	The equivalent fragment loss found from anabaenoeptin A (fragment m/z 667.345).
																				Fragment 10
																				Formula	[C30H40N5O5]+
																				Theoretical m/z	550.302
																				Measured m/z	550.302
																				Mass error (ppm)	1.29829
																				Fragment name
																				Notes	Also formed from anabaenopeptin A

## Sheet: Cyanopeptolin-TP818
																				Compound	Cyanopeptolin-TP818				Compound	Cyanopeptolin A
																				Sample	Sand filter column outlet				Sample	Sand filter column outlet
																				Precursor					Precursor
																				Formula	[C40H60N6O11]+H+				Formula	[C46H72N10O12]+H+
																				Theoretical m/z	801.439				Theoretical m/z	957.54
																				Measured m/z	N.D.				Measured m/z	N.D.
																				Mass error (ppm)					Mass error (ppm)
																				Fragment name					Fragment name
																				Notes	Precursor [M+H]+ not detected at hcd30. Lower collision energy would be necessary				Notes	Precursor [M+H]+ not detected at hcd45 but is at hcd30 (not shown here). hcd45 is used to match the degree of fragmentation of cyanopeptolin-TP818
																				Fragment 1					Fragment 1
																				Formula	[C9H11N]+H+				Formula	[C5H11N3-H]+
																				Theoretical m/z	134.09648				Theoretical m/z	112.08696
																				Measured m/z	134.096				Measured m/z	112.0869217
																				Mass error (ppm)	0.894878				Mass error (ppm)	0.341699
																				Fragment name					Fragment name
																				Notes					Notes
																				Fragment 2					Fragment 2
																				Formula	[C10H11NO]+H+				Formula	[C5H9N2O]+
																				Theoretical m/z	162.09139				Theoretical m/z	113.07097
																				Measured m/z	162.092				Measured m/z	113.0709457
																				Mass error (ppm)	1.72742				Mass error (ppm)	0.214909
																				Fragment name					Fragment name
																				Notes					Notes
																				Fragment 3					Fragment 3
																				Formula	[C10H17N2O]+				Formula	[C5H9N2O+H]+H+
																				Theoretical m/z	181.13361				Theoretical m/z	115.08663
																				Measured m/z	181.134				Measured m/z	115.0867615
																				Mass error (ppm)	0.276039				Mass error (ppm)	1.14262
																				Fragment name					Fragment name
																				Notes					Notes
																				Fragment 4					Fragment 4
																				Formula	[C11H11NO2]+H+				Formula	[C6H10N3O-2H]+
																				Theoretical m/z	190.0863				Theoretical m/z	138.06621
																				Measured m/z	190.086				Measured m/z	138.0663452
																				Mass error (ppm)	0.894331				Mass error (ppm)	0.97924
																				Fragment name					Fragment name
																				Notes					Notes
																				Fragment 5					Fragment 5
																				Formula	[C11H17N2O2]+				Formula	[C8H13N4O2]+
																				Theoretical m/z	209.12852				Theoretical m/z	197.103
																				Measured m/z	209.129				Measured m/z	197.104
																				Mass error (ppm)	0.0478175				Mass error (ppm)	2.06998
																				Fragment name					Fragment name
																				Notes					Notes
																				Fragment 6					Fragment 6
																				Formula	[C10H16NO4]+				Formula	[C9H11N2O4]+
																				Theoretical m/z	214.10744				Theoretical m/z	199.071
																				Measured m/z	214.107				Measured m/z	199.071
																				Mass error (ppm)	0.233528				Mass error (ppm)	0.738429
																				Fragment name					Fragment name
																				Notes					Notes
																				Fragment 7					Fragment 7
																				Formula	[C8H11N2O5+H]+H+				Formula	[C10H15N4O2]+
																				Theoretical m/z	217.082				Theoretical m/z	223.119
																				Measured m/z	217.082				Measured m/z	223.119
																				Mass error (ppm)	1.05951				Mass error (ppm)	1.20115
																				Fragment name					Fragment name
																				Notes					Notes
																				Fragment 8					Fragment 8
																				Formula	[C14H20N2O]+H+				Formula	[C10H18N5O2]+H+
																				Theoretical m/z	233.16493				Theoretical m/z	240.146
																				Measured m/z	233.165				Measured m/z	240.146
																				Mass error (ppm)	0.0857762				Mass error (ppm)	0.911947
																				Fragment name					Fragment name
																				Notes					Notes
																				Fragment 9					Fragment 9
																				Formula	[C16H21NO2-H]+				Formula	[C10H17N4O3]+
																				Theoretical m/z	258.14894				Theoretical m/z	241.13
																				Measured m/z	258.148				Measured m/z	241.13
																				Mass error (ppm)	1.93687				Mass error (ppm)	0.966286
																				Fragment name					Fragment name
																				Notes					Notes
																				Fragment 10					Fragment 10
																				Formula	[C15H20N2O2]+H+				Formula	[C14H22N5O5-2H]+
																				Theoretical m/z	261.15984				Theoretical m/z	338.14595
																				Measured m/z	261.16				Measured m/z	338.1456604
																				Mass error (ppm)	0.382907				Mass error (ppm)	0.856435
																				Fragment name					Fragment name
																				Notes					Notes
																				Fragment 11					Fragment 11
																				Formula	[C15H25N2O3-2H]+				Formula	[C20H32N5O6-2H]+
																				Theoretical m/z	279.17041				Theoretical m/z	436.21916
																				Measured m/z	279.171				Measured m/z	436.2182617
																				Mass error (ppm)	0.752229				Mass error (ppm)	2.05929
																				Fragment name					Fragment name
																				Notes					Notes
																				Fragment 12					Fragment 12
																				Formula	[C14H22N2O6]+H+				Formula	[C25H43N7O8]+H+
																				Theoretical m/z	315.15514				Theoretical m/z	570.325
																				Measured m/z	315.155				Measured m/z	570.323
																				Mass error (ppm)	1.39614				Mass error (ppm)	3.50677
																				Fragment name					Fragment name
																				Notes					Notes
																				Fragment 13
																				Formula	[C19H26N3O4+H]+H+
																				Theoretical m/z	362.207
																				Measured m/z	362.207
																				Mass error (ppm)	0.146325
																				Fragment name
																				Notes
																				Fragment 14
																				Formula	[C21H28N3O3]+
																				Theoretical m/z	370.21263
																				Measured m/z	370.212
																				Mass error (ppm)	1.24253
																				Fragment name
																				Notes
																				Fragment 15
																				Formula	[C19H32N3O8+H]+H+
																				Theoretical m/z	432.234
																				Measured m/z	432.235
																				Mass error (ppm)	1.42978
																				Fragment name
																				Notes
																				Fragment 16
																				Formula	[C29H43N4O9+H]+H+
																				Theoretical m/z	593.318
																				Measured m/z	593.317
																				Mass error (ppm)	1.28936
																				Fragment name
																				Notes

## Sheet: MC-TP980
																				Compound	MC-TP980
																				Sample	Sand filter column outlet
																				Precursor
																				Formula	[C47H68N10O13]+2H2+
																				Theoretical m/z	491.256
																				Measured m/z	N.D.
																				Mass error (ppm)
																				Fragment name
																				Notes	Precursor [M+2H]2+. Not detected at hcd25. Lower collision energy would be necessary
																				Fragment 1
																				Formula	[C9H11O]+
																				Theoretical m/z	135.08049
																				Measured m/z	135.0804348
																				Mass error (ppm)	0.408645
																				Fragment name
																				Notes	Also formed from [D-Asp3,(E)-Dhb7]MC-RR
																				Fragment 2
																				Formula	[C7H10N2O2]+H+
																				Theoretical m/z	155.08154
																				Measured m/z	155.0818253
																				Mass error (ppm)	1.83968
																				Fragment name
																				Notes	Also formed from [D-Asp3,(E)-Dhb7]MC-RR
																				Fragment 3
																				Formula	[C11H15O]+
																				Theoretical m/z	163.11181
																				Measured m/z	163.1117344
																				Mass error (ppm)	0.463486
																				Fragment name
																				Notes	Also formed from [D-Asp3,(E)-Dhb7]MC-RR
																				Fragment 4
																				Formula	[C9H12N2O4]+H+
																				Theoretical m/z	213.08702
																				Measured m/z	213.0868855
																				Mass error (ppm)	0.631198
																				Fragment name
																				Notes	Also formed from [D-Asp3,(E)-Dhb7]MC-RR
																				Fragment 5
																				Formula	[C9H17N5O2]+H+
																				Theoretical m/z	228.14556
																				Measured m/z	228.1451988
																				Mass error (ppm)	1.5832
																				Fragment name
																				Notes	Also formed from [D-Asp3,(E)-Dhb7]MC-RR
																				Fragment 6
																				Formula	[C13H22N6O3]+H+
																				Theoretical m/z	311.18269
																				Measured m/z	311.1819382
																				Mass error (ppm)	2.41594
																				Fragment name
																				Notes	Also formed from [D-Asp3,(E)-Dhb7]MC-RR
																				Fragment 7
																				Formula	[C17H27N7O6]+H+
																				Theoretical m/z	426.20964
																				Measured m/z	426.2085953
																				Mass error (ppm)	2.45114
																				Fragment name
																				Notes	Also formed from [D-Asp3,(E)-Dhb7]MC-RR
																				Fragment 8
																				Formula	[C22H34N8O8-H]+
																				Theoretical m/z	537.24168
																				Measured m/z	537.2419892
																				Mass error (ppm)	0.575532
																				Fragment name
																				Notes	Not formed from [D-Asp3,(E)-Dhb7]MC-RR
																				Fragment 9
																				Formula	[C22H34N8O9]+H+
																				Theoretical m/z	555.25225
																				Measured m/z	555.251709
																				Mass error (ppm)	0.974332
																				Fragment name
																				Notes	Also formed from [D-Asp3,(E)-Dhb7]MC-RR
																				Fragment 10
																				Formula	[C33H49N8O10]+
																				Theoretical m/z	717.35678
																				Measured m/z	717.3585638
																				Mass error (ppm)	2.48663
																				Fragment name
																				Notes	Also formed from [D-Asp3,(E)-Dhb7]MC-RR
																				Fragment 11
																				Formula	[C38H57N10O12+H]+H+
																				Theoretical m/z	847.43104
																				Measured m/z	847.4316559
																				Mass error (ppm)	0.726785
																				Fragment name
																				Notes	The equivalent fragment loss found for [D-Asp3,(E)-Dhb7]MC-RR (m/z = 890.483)

## Sheet: MC-TP885
																				Compound	MC-TP885
																				Sample	Sand filter column outlet
																				Precursor
																				Formula	[C42H63N9O12]+2H2+
																				Theoretical m/z	443.737
																				Measured m/z	N.D.
																				Mass error (ppm)
																				Fragment name
																				Notes	Not detected at hcd25. Lower collision energy would be necessary
																				Fragment 1
																				Formula	[C8H8+2H]+H+
																				Theoretical m/z	107.08558
																				Measured m/z	107.0856831
																				Mass error (ppm)	0.962781
																				Fragment name
																				Notes	Also formed from [D-Asp3,(E)-Dhb7]MC-RR
																				Fragment 2
																				Formula	[C5H10N3]+
																				Theoretical m/z	112.087
																				Measured m/z	112.0871254
																				Mass error (ppm)	1.79682
																				Fragment name
																				Notes	Also formed from [D-Asp3,(E)-Dhb7]MC-RR
																				Fragment 3
																				Formula	[C6H10N2O]+H+
																				Theoretical m/z	127.08663
																				Measured m/z	127.0866919
																				Mass error (ppm)	0.487069
																				Fragment name
																				Notes	Also formed from [D-Asp3,(E)-Dhb7]MC-RR
																				Fragment 4
																				Formula	[C9H11O]+
																				Theoretical m/z	135.08049
																				Measured m/z	135.0806314
																				Mass error (ppm)	1.04678
																				Fragment name
																				Notes	Also formed from [D-Asp3,(E)-Dhb7]MC-RR
																				Fragment 5
																				Formula	[C7H11N2O3+H]+H+
																				Theoretical m/z	173.09211
																				Measured m/z	173.0926328
																				Mass error (ppm)	3.02036
																				Fragment name
																				Notes	The equivalent fragment loss found for [D-Asp3,(E)-Dhb7]MC-RR (m/z = 311.182)
																				Fragment 6
																				Formula	[C6H13N5O+2H]+H+
																				Theoretical m/z	174.13499
																				Measured m/z	174.1350329
																				Mass error (ppm)	0.246361
																				Fragment name
																				Notes	Also formed from [D-Asp3,(E)-Dhb7]MC-RR
																				Fragment 7
																				Formula	[C9H13N2O4]+
																				Theoretical m/z	213.08702
																				Measured m/z	213.0871971
																				Mass error (ppm)	0.831116
																				Fragment name
																				Notes	Also formed from [D-Asp3,(E)-Dhb7]MC-RR
																				Fragment 8
																				Formula	[C10H18N5O4]+
																				Theoretical m/z	272.13538
																				Measured m/z	272.1352012
																				Mass error (ppm)	0.657026
																				Fragment name
																				Notes	Also formed from [D-Asp3,(E)-Dhb7]MC-RR
																				Fragment 9
																				Formula	[C10H19N6O4+H]+H+
																				Theoretical m/z	289.16194
																				Measured m/z	289.1617821
																				Mass error (ppm)	0.546061
																				Fragment name
																				Notes	Also formed from [D-Asp3,(E)-Dhb7]MC-RR
																				Fragment 10
																				Formula	[C26H41N7O8]+H+
																				Theoretical m/z	580.30908
																				Measured m/z	580.3082449
																				Mass error (ppm)	1.43906
																				Fragment name
																				Notes	Not formed from [D-Asp3,(E)-Dhb7]MC-RR
																				Fragment 11
																				Formula	[C29H46N8O8+2H]+H+
																				Theoretical m/z	637.36696
																				Measured m/z	637.3653586
																				Mass error (ppm)	2.51252
																				Fragment name
																				Notes	Not formed from [D-Asp3,(E)-Dhb7]MC-RR
																				Fragment 12
																				Formula	[C30H46N8O9]+H+
																				Theoretical m/z	663.34621
																				Measured m/z	663.34501
																				Mass error (ppm)	1.80901
																				Fragment name
																				Notes	Not formed from [D-Asp3,(E)-Dhb7]MC-RR
																				Fragment 13
																				Formula	[C33H52N9O11+H]+H+
																				Theoretical m/z	752.39391
																				Measured m/z	752.3926311
																				Mass error (ppm)	1.69977
																				Fragment name
																				Notes	The equivalent fragment loss found for [D-Asp3,(E)-Dhb7]MC-RR (m/z = 890.483)
																				Fragment 14
																				Formula	[C39H57N8O10]+
																				Theoretical m/z	797.41942
																				Measured m/z	797.4170444
																				Mass error (ppm)	2.97911
																				Fragment name
																				Notes	Not formed from [D-Asp3,(E)-Dhb7]MC-RR

[truncated: 4 more sheets: MC-TP614, MC-TP543, MC-TP460, Planktocyclin-sulfoxide]
